# Supplementary material for: Transcriptome and metabolome analysis in shoot and root of Valeriana fauriei
Source: BMC Genomics. 2016 Apr 23;17:303. doi: 10.1186/s12864-016-2616-3 (PMC4842265; doi:10.1186/s12864-016-2616-3)
Supplement: Additional file 4: — Comparison of terpenoid biosynthetic genes of V. fauriei with the most orthologous genes. (XLS 34 kb) [file 12864_2016_2616_MOESM4_ESM.xls]

## Sheet: Sheet1
	Genes of V. fauriei in monoterpenoid pathway	Description	Length (amino acid)	Orthologous genes (Accession No.)	Identity (%)	Genes of V. fauriei in sesquiterpenoid pathway	Description	Length (amino acid)	Orthologous genes (Accession No.)	Identity (%)
	VfDXS	Deoxyxylulose-5-phosphate synthase	498	Hevea brasiliensis DXS (BAF98288.1)	91	VfAACT	Thiolase	406	Bacopa monnieri AACT (ACU87560.2)	88
				Populus trichocarpa DXS (ACD70396.1)	90				Picrorhiza kurrooa AACT (ABC74567.1)	88
				Salvia miltiorrhiza DXS (ACF21004.1)	90				Catharanthus roseus AACT (AEC13714.1)	87
	VfDXR	1-deoxy-D-xylulose 5-phosphate reductoisomerase	473	Eucommia ulmoides DXR (AFU93071.1)	86	VfHMGS	Hydroxymethylglutaryl-CoA synthase, eukaryotic	464	Nicotiana langsdorffii x Nicotiana sanderae HMGS (ABV02025.1)	86
				Solanum lycopersicum DXR (NP_001234553.1)	84				Camellia sinensis HMGS (AFC34137.1)	85
				Ricinus communis DXR (EEF52001.1)	84				Panax ginseng HMGS (ADI80347.1)	85
	VfMCT	2-C-methyl-D-erythritol 4-phosphate cytidylyltransferase	307	Nicotiana langsdorffii x Nicotiana sanderae MCT (ABV02019.1)	71	VfHMGR	Hydroxymethyglutaryl-CoA reductase, class I/II	582	Camellia sinensis HMGR (AHB64333.1)	76
				Solanum tuberosum MCT (XP_006358470.1)	71				Nicotiana tabacum HMGR (AAB87727.1)	74
				Solanum lycopersicum MCT (XP_004230398.1)	71				Panax quinquefolius HMGR (ACV65036.1)	74
	VfCMK	4-diphosphocytidyl-2C-methyl-D-erythritol kinase	310	Nicotiana benthamiana CMK (ABO87658.1)	85	VfMK	Mevalonate/galatokinase	389	Platycodon grandiflorus MK (AGZ15315.1)	77
				Salvia miltiorrhiza CMK (ABP96842.1)	84				Bacopa monnieri MK (AFJ93086.1)	75
				Stevia rebaudiana CMK (ABB88838.3)	83				Panax notoginseng MK (AFN02124.1)	74
	VfMDS	2-C-methyl-D-erythritol 2,4-cyclodiphosphate synthase	222	Salvia miltiorrhiza MDS (AFQ95411.1)	84	VfPMK	Phosphomevalonate kinase, ERG8	497	Panax ginseng PMK (AGZ15314.1)	75
				Ageratina adenophora MDS (ADF36484.1)	83				Vitis vinifera PMK (XP_002275808.1)	74
				Stevia rebaudiana MDS (ABG23395.1)	80				Catharanthus roseus PMK (ADR65112.1)	72
	VfHDS	4-hydroxy-3-methylbut-2-en-1-yl diphosphate synthase, bacterial-type	734	Hevea brasiliensis HDS (BAF98296.1)	83	VfMVD	Diphosphomevalonate/phosphomevalonate decarboxylase	417	Catharanthus roseus MVD (ADR65113.1)	83
				Salvia miltiorrhiza HDS (AEZ55668.1)	83				Eleutherococcus senticosus MVD (AFM77982.1)	82
				Camellia sinensis HDS (AFQ98370.1)	83				Platycodon grandiflorus MVD (AGZ15316.1)	82
	VfHDR	4-hydroxy-3-methylbut-2-enyl diphosphate reductase	446	Camptotheca acuminata HDR (ABI64152.1)	81	VfIDI	Isopentenyl-diphosphate delta-isomerase, type 1	235	Ipomoea sp. Kenyan IDI (BAI47570.1)	91
				Camellia sinensis HDR (AFQ98369.1)	81				Solanum lycopersicum IDI (NP_001234853.1)	91
				Nicotiana benthamiana HDR (ADM83430.1)	80				Eucommia ulmoides IDI (AGJ03660.1)	90
	VfGDS	Polyprenyl synthetase-related	418	Catharanthus roseus GDS (AGL91647.1)	77	VfFDS	Polyprenyl synthetase	345	Tanacetum coccineum FDS (AFW98443.1)	87
				Quercus robut GDS (CAC20852.1)	76				Leibnitzia anandria FDS (AFW98445.1)	77
				Solanum lycopersicum GDS (NP_001234089.1)	75				Helianthus annuus (AFW98437.1)	76
