# Supplementary material for: Transcriptome and metabolome analysis in shoot and root of Valeriana fauriei
Source: BMC Genomics. 2016 Apr 23;17:303. doi: 10.1186/s12864-016-2616-3 (PMC4842265; doi:10.1186/s12864-016-2616-3)
Supplement: Additional file 5: — Comparison of carotenoid and phenylpropanoid biosynthetic genes of V. fauriei with the most orthologous genes. (XLS 40 kb) [file 12864_2016_2616_MOESM5_ESM.xls]

## Sheet: Sheet1
	Genes of V. fauriei in carotenoid pathway	Description	Length (amino acid)	Orthologous genes (Accession No.)	Identity (%)	Genes of V. fauriei in phenypropanoid pathway	Description	Length (amino acid)	Orthologous genes (Accession No.)	Identity (%)
	VfPSY	Squalene/phytoene synthase	347	Theobroma cacao PSY (XP_007048944.1)	84	VfPAL	Aromatic amino acid lyase	468	Lonicera japonica PAL (AGE10589.1)	95
				Fragaria x ananassa PSY (ACR61392.1)	82				Camellia sinensis PAL (AAU08174.1)	90
				Medicago sativa PSY (AIT98180.1)	80				Daucus carota PAL (BAC56977.1)	89
	VfPDS	Phytoene desaturase	569	Helianthus annuus PDS (AHA36971.1)	82	VfC4H	Cytochrome P450	407	Canarium album C4H (ACR10242.1)	89
				Prunus armeniaca PDS (AAX33347.1)	82				Camellia chekiangoleosa C4H (AGH32777.1)	88
				Diospyros kaki PDS (ACY78343)	81				Rubus occidentalis C4H (ACM17896.1)	88
	VfZDS	Zeta-carotene desaturase	579	Daucus carota subsp. Sativus ZDS (ABB52070.1)	83	Vf4CL	None predicted.	466	Medicago truncatula 4CL (XP_003602077.1)	68
				Nicotiana tabacum ZDS (AHA58685.1)	81				Fraxinus mandshurica 4CL4 (AHL44987.1)	68
				Capsicum annuum ZDS (PRF: 1583601)	81				Populus trichocarpa 4CL (ACC63869.1)	65
	VfCrtISO	Carotene isomerase	401	Chrysanthemum x morifolium CrtISO (BAE79546.1)	91	VfC3H	Cytochrome P450	373	Lonicera japonica C3H (AFQ37421.1)	90
				Calendula officinalis CrtISO (BAL27714.1)	90				Coffea canephora C3H (ABO77958.1)	76
				Medicago truncatula CrtISO (KEH41811.1)	89				Trifolium pratense C3H (ACX48910.1)	73
	VfLCYB	Lycopene cyclase, beta/epsilon	363	Adonis aestivalis var. palaestina LCYB (AAK07430.1)	86	VfHQT	Transferase	191	Lonicera japonica HQT (ACZ52698.1)	90
				Vitis vinifera LCYB (XP_002275769.1)	85				Nicotiana tabacum HQT (CAE46932.1)	77
				Morus notabilis LCYB (EXC00005.1)	85				Coffea arabica HQT (CAT00081.1)	77
	VfLCYE	Lycopene cyclase, beta/epsilon	249	Daucus carota subsp. Sativus LCYE (ABB52073.1)	85	VfCOMT	O-methyltransferase COMT-type	240	Ocimum tenuiflorum COMT (ADO16247.1)	87
				Ricinus communis LCYE (XP_002514136.1)	83				Camellia sinensis COMT (ADN27527.1)	85
				Arabidopsis thaliana LCYE (NP_200513.1)	79				Ipomoea nil COMT (BAE94403.1)	84
	VfCHXB	None predicted	251	Coffea canephora CHXB (ABA43899.1)	70	VfCHS	Polyketide synthase, type III	410	Camellia sinensis CHS (AFE56210.1)	83
				Solanum lycopersicum CHXB (NP_001234348.1)	69				Gossypium hirsutum CHS (ABS52573.1)	81
				Scutellaria baicalensis CHXB (AGN03857.1)	68				Nelumbo nucifera CHS (ADD74168.1)	81
	VfCHXE	Cytochrome P450, E-class, group I	403	Daucus carota subsp. Sativus CHXE (ABB52076.1)	85	VfCHI	None predicted.	172	Lonicera japonica CHI (AGE10599.1)	82
				Vitis vinifera CHXE (XP_002265015.1)	84				Paeonia lactiflora CHI (AEK32592.1)	72
				Cucumis sativus CHXE (XP_004156328.1)	82				Canarium album CHI(AEO36936.1)	72
	VfZEP	Zeaxanthin epoxidase	649	Chrysanthemum x morifolium ZEP (BAE79556.1)	77	VfF3H	None predicted.	353	Ricinus communis F3H (XP_002513987.1)	54
				Daucus carota subsp. Sativus ZEP (ABB52077.1)	77				Cucumis melo F3H (XP_008462885.1)	53
				Chrysanthemum boreale ZEP (AGU91434.1)	77				Reaumuria trigyna F3H2 (BAO27779.1)	48
	VfNCED	carotenoid oxygenase	577	Solanum tuberosum NCED1 (NP_001275103.1)	72	VfF3'H	Cytochrome P450	326	Vaccinium ashei F3'H (BAO58432.1)	75
				Gentiana lutea NCED (AAS47838.1)	71				Vitis vinifera F3'H (BAE47004.1)	75
				Lycium barbarum NCED (AFO85470.1)	70				Ampelopsis grossedentata F3'H (AGO02167.1)	75
	VFCCD	carotenoid oxygenase	107	Medicago truncatula CCD1 (CAR57918.1)	64	VfF3'5'H	Cytochrome P450	172	Cucumis sativus F3'5'H (XP_004134300.1)	76
				Petunia x hybrida CCD1 (AAT68189.1)	58				Triticum urartu F3'5'H (EMS57417.1)	78
				Nicotiana tabacum CCD1 (AIL30506.1)	55				Aegilops tauschii F3'5'H (EMT07267.1)	77
						VfFLS	None predicted.	332	Gentiana triflora FLS (BAK09226.1)	70
									Theobroma cacao FLS (XP_007018993.1)	70
									Fagopyrum tataricum FLS (AEC33116.1)	70
						VfGT	UDP-glucuronosyl/UDP-glycosyltransferase	175	Paeonia lactiflora GT (AFI71901.1)	71
									Prunus mume GT (XP_008221698.1)	71
									Fragaria vesca subsp. vesca GT (XP_004297810.1)	71
						VfRT	UDP-glucuronosyl/UDP-glycosyltransferase	99	Petunia axillaris RT (ABO21809.1)	67
									Nierembergia sp. NB17 RT (BAC10994.1)	65
									Citrus sinensis RT (NP_001275829.1)	59
						VfFNS	Cytochrome P450	143	Picrorhiza kurrooa FNS (AEG73887.1)	61
									Saussurea medusa FNS (AGV40781.1)	60
									Medicago truncatula FNS (KEH44075.1)	47
						VfFNS2	Cytochrome P450	333	Callistephus chinensis FNS2 (AAF04115.1)	64
									Gerbera hybrid cultivar FNS2 (AAD39549.1)	63
									Pilosella officinarum FNS2 (ACB56919.1)	61
