# Supplementary material for: Transcriptome and metabolome analysis in shoot and root of Valeriana fauriei
Source: BMC Genomics. 2016 Apr 23;17:303. doi: 10.1186/s12864-016-2616-3 (PMC4842265; doi:10.1186/s12864-016-2616-3)
Supplement: Additional file 6: — Amount of terpenes in V. fauriei by solid-phase micro-extraction (%) (XLS 31 kb) [file 12864_2016_2616_MOESM6_ESM.xls]

## Sheet: Sheet1
	No.	Terpene	Shoot	Root
	1	Camphene	0	0.187
	2	β-Pinene	0	0.264
	3	β-Terpinene	0	0.33
	4	Myrcene	0	0.354
	5	p-Cymene	10.8785	0.078
	6	β-Phellandrene	0	0.494
	7	γ-Terpinene	0	0.024
	8	Terpinolene	1.858	0.19
	9	D-Limonene	0	0.076
	10	endo-Borneol	0.18	0.114
	11	Borneol	0	0.132
	12	Perillaldehyde	0	0.122
	13	Bornyl acetate	0	24.828
	14	Menthyl acetate	1.0165	0.701
	15	Terpinyl acetate	1.325	0.645
	16	β-Ionone	0.422	2.041
	17	Bornyl isovalerate	1.233	0.543
	18	Eudesmol	0.01	0.087
	19	α-Gurjunene	0	0.231
	20	α-Elemene	0	0.039
	21	α-Caryophyllene alcohol	0.1415	0.709
	22	γ-Elemene	0.0515	0.627
	23	Caryophyllene	0.1215	0
	24	cis-β-Farnesene	0.429	0
	25	Humulene	0.217	0.451
	26	Aromadendrene	0.1745	0.539
	27	Alloaromandendrene	0.189	1.121
	28	1-(1,5-Dimethyl-4-hexenyl)-4-methyl-benzene	0.2795	0.384
	29	β-Bisabolene	1	3.26
	30	Humulene	0.68	0.798
	31	cis-α-Bisabolene	0.975	0.658
	32	Nerolidol isobutyrate	0.71	0.093
	33	Longifolenaldehyde	0.3795	0.109
	34	Caryophyllene oxide	0.6845	0.078
	35	Ginsenol	0.726	0.086
	36	Costunolide	1.0515	0.047
	37	Cedrol	0.9335	5.687
	38	Malonic acid	0.3235	1.66
	39	5-(6-Bromodecahydro-2-hydroxy-2,5,5a,8a-tetramethyl-1-naphthalene)-1,2-Pentanediol	0.9945	0.13
	40	4-epi-Cubedol	1.1185	0
	41	α-Acorenol	0.2115	5.185
	42	Ylangene	0.719	1.203
	43	cis-Sesquisabinene	1.2235	0
	44	trans-Sesquisabinene	0.7635	0
	45	6-epi-Shyobunol	0.1045	1.432
	46	(8S,14)-Cedran-diol	1.6315	0.095
	47	exo-3-Methyl-1,7,7-trimethylbicyclo[2,2,1]hept-2-yl butanoate	0.321	1.076
	48	8-Propoxy cedrane	0.618	0.033
	49	Isolonhifolan-8-ol	0.2495	0.416
	50	(-)-Isolongifolol methyl ether	0.5515	0.985
	51	2.6-Dimethylnon-1-en-3-yn-5-yl valeric acid	0.2545	0
	52	Pentanoic acid	5.564	0.745
	53	Isovaleric acid	0	0.783
	54	Ursane-3.16-diol	2.0895	0.531
	Total identified [%]		42.4045	60.401
