# Supplementary material for: Transcriptome and metabolome analysis in shoot and root of Valeriana fauriei
Source: BMC Genomics. 2016 Apr 23;17:303. doi: 10.1186/s12864-016-2616-3 (PMC4842265; doi:10.1186/s12864-016-2616-3)
Supplement: Additional file 7: — Amount of other volatile compounds in V. fauriei by solid-phase micro-extraction (%). (XLS 34 kb) [file 12864_2016_2616_MOESM7_ESM.xls]

## Sheet: Sheet1
	No.	Other volatile compound	Shoot	Root
	55	n-Hexanal	0	0.012
	56	Benzoic acid	0.003	0.243
	57	Acetic acid	0.877	1.008
	58	Quinoline	0.0465	1.242
	59	Pentadecane	0.0455	0.395
	60	Methanone	1.0585	0
	61	o-Choloroaniline	0.6345	0
	62	Pentadecane	1.3115	2.438
	63	N-Phenyl-(3-methyl-2-oxiranyl) methyl carbamate	0.035	0
	64	Photocitral B	1.0535	0.675
	65	Bicyclogermacrene	1.3685	0.589
	66	Carbamic acid	0.9655	0.244
	67	Diisooctyl phthalate	0.281	0
	68	Di-(2-methyoxyethyl) Isophthalate	0.243	0
	69	Ethyl 3-Hydroxymandelate	0.1395	0.09
	70	1,3-Bis-(p-carbamoylmethylphenoxy)-2-propanol	0	0.469
	71	Bromopropylate	0.0435	0.221
	72	1-(4-methoxyphenyl)imidazzoline-2-thione	0.2355	0.068
	73	2.2-Dimethyl-3-heptanone	0.055	0.045
	74	1,2,4-Trizol-3-amene	0	0.017
	75	Benzothialzole	0	0.038
	76	2-Isopropyl-5-methyl anisole	0.0225	0.072
	77	2-Hexanoylfuran	0	0.018
	78	Acetonylacetone dioxime	0.127	0.443
	79	Terephthalic acid	0.917	0.039
	80	Isophthalic acid	0.5705	0
	81	Hexanedioic acid	0.238	0
	82	Methadone N-oxide	1.3305	0
	83	1-Adamantylmethyl octanoic acid	0.06	0.662
	84	2-(Methylthio)-benzothialzole	0.883	0.855
	85	4-(Diethoxyphosphiniyl)butanoic acid	0.5675	0.392
	86	2,2-Dimethylpropanoic acid	0.6955	0.212
	87	Adamantane	0.649	0.017
	88	Myrtenyl acetate	0.2165	0.004
	89	9-oxo-(2,6-dimethylpehenyl)amide 9-H-Fluorene-4-carboxylic acid	0.2	0.244
	90	9H-Fluorene-4-carboxylic acid, 9-oxo-, phnethylamide	0.223	0.253
	91	1-Trifluoromethyl-4-(2-emthoxylbenzyloxy)-3-nitro-benzene	0.1085	0
	92	N-(Cyclohexanecarbonyl)- l-proline. isobutyl ester	0.6005	0.027
	93	Methadone N-oxide	0.0815	0
	94	2-Chloro-6-methyl-pyridine	0.0705	0
	95	4,6-bis(1-Methylethyl)-trans-1,3-dioxane	0.213	0.241
	96	2.6-Dimethylnon-1-en-3-yn-5-yl valeric acid	0.835	0.796
	97	5,5-Dimethyl-4-(3-methyl-1,3-butadienyl)-1-oxaspiro[2,5]octane	0.725	0.589
	98	1,3,-Trimethyl-2-hydroxymethyl+3.3-dimethyl-4(3-methylbut-2-eny)-cyclohexene	0.8425	0.667
	99	5-Butyl-6-hexyloctahydro 1h-indene	1.466	0.376
	100	Murolan-3.9(11)-diene-10-peroxy	1.1325	0
	101	(2R,4R)-p-Mentha-6,8-diene-2-hydroperoxide	0.2955	0.308
	102	1-Formyl-22,2,6-trimethyl-3-(3-methyl-but-2-enyl)-6-cyclohexene	3.0085	0.039
	103	5-(Phenylmethyl)-2-thioxo-4-imidazolidinone	0.121	0.213
	104	4,7-Methano-3,6,8-methenocyclopent[a]indene	1.042	0.01
	105	4-Mimethylamino-2-methyl-1-phenyl-butan-2-ol	1.2315	0.019
	106	(±)cis-3,4-Dimethyl-2-phenyltetrahydro-1,4-thiazine	0	0.007
	107	2-Isopropyl-6-phenylnicotinonitrile	1.007	0
	108	2-Propenoic acid	0.8365	0
	109	p-Methoxybenzylazidoformate	1.3545	0.896
	110	1.2-Pentanediol	0.7645	0.238
	111	Larixone	0.435	0.467
	112	N-(4-Methoxyphenyl)-propanamide	1.121	0.848
	113	3,3-dichlorodihydro-2(3H)-furanone	1.179	1.96
	114	2,4,4-Trimethyl-3-hydroxymethyl-5a-(3-methyl-but-2-enyl)-cyclohexene	1.5	0.088
	115	2-Dodecen-1yl-succinic acid	0.949	0.042
	116	Ptenin-6-carboxylic acid	0.7415	0.226
	117	Pterin-6-carboxylic acid	0.8655	0.863
	118	Hexahydro-5-methyl-1-phenyl-1,3,5-triazine-2-thione	0.7055	0.222
	119	N-(1H-1,3-Benzimidazol-2-ylmethyl)-4-methoxy-benzamide	0.4445	2.321
	120	1-Phenylthio-3-(1-piperidyl)-propan-2ol	0	0.626
	121	Z-9-Pentadecenol	2.812	1.321
	122	1-Adamantylmethyl 3-methyl-2-butenoate	1.255	0.487
	123	3-(Methylthio)phenyl isothiocyanate	0.778	0.539
	124	3-Methyl-2(3H)-benzothiazolethione	1.4685	0
	125	5-Amino-ethyl ester [1,2,4]triazolo[4.3-a]pyrimidine-6-carboxylate	1.232	0.253
	126	4-Hydroxy-2-hydroxymethyl-6-methylpyrimidine	0.299	0
	127	8-Chlorooctyl isobutyl carbonate	1.184	0
	128	Dodecahydro-3,8,8,11a-tetramethyl-5H-3,5a-epoxynaphth[2,1-c]oxepin	0.5655	0.902
	129	5,6,6-Trimethyl-undeca-3,4-diene-2,10-dione.	0.947	0.1
	130	Octahydro [1,2]azaborino[1,2-a][1,2]azaborine.	0.367	0.03
	131	4-Mimethylamino-2-methyl-1-phenyl-butan-2-ol	1.2315	0.019
