# Supplementary material for: Transcriptome and metabolome analysis in shoot and root of Valeriana fauriei
Source: BMC Genomics. 2016 Apr 23;17:303. doi: 10.1186/s12864-016-2616-3 (PMC4842265; doi:10.1186/s12864-016-2616-3)
Supplement: Additional file 8: — Primers used to amplify V. fauriei genes. (XLS 40 kb) [file 12864_2016_2616_MOESM8_ESM.xls]

## Sheet: Sheet1
	Primer	Sequence (5' to 3')	Amplication (bp)	Primer Efficiency (%)
	VfAACT-F	ATCGGGCATGAAAGCAACCA	129	97.9
	VfAACT-R	GATCCCTTCCTTGCTTCCGCTA
	VfHMGS-F	TGGTGGAACTGCAGCATTGTTC	131	98.8
	VfHMGS-R	CCGCACTGTCTGTGCACACGA
	VfHMGR-F	TCAGATGCCCTGCCTCTTCC	102	100.2
	VfHMGR-R	GATCTTCTCGCGCCACCTTG
	VfMK-F	CGGCGGCTGCGTATTGACT	133	107.1
	VfMK-R	GCAAATCTCGAGCCCATTGC
	VfPMK-F	GAGCCGGAATCACAGACGGA	146	93.3
	VfPMK-R	CTCCACGTCTTTGCGAGGCT
	VfMVD-F	AATGGAATCGCGCTGAAGGA	105	98
	VfMVD-R	CACAGCATTCGGCCCAGCAT
	VfIDI-F	AGCAGATGCAGGCGAAGAGG	111	93.3
	VfIDI-R	GCCTCGCTTAAGTTCCCGTTCT
	VfFPS-F	TGATGACGACGGCAAGGAGA	131	94.9
	VfFPS-R	CACCAACCAAGTGAGCATGCAAGA
	VfDXS-F	GCCCAATACCACCTGTCGGA	121	95.8
	VfDXS-R	TGCATCGGTCCACCAATCTG
	VfDXR-F	AGAACTCCGGTCATTGTGCCA	120	100.1
	VfDXR-R	CCGCCTCGATCTTTGCAAGTTA
	VfMCT-F	TCAGTTGCTCTGCAAATGGGAGT	104	102.2
	VfMCT-R	TCCCATTCTTGTGCCCTTTCC
	VfCMK-F	GCACCATTGTTGGGATCGGT	113	82.6
	VfCMK-R	CTCGTTCTCGGCTCGTGTGA
	VfMDS-F	TGCAGCTACTGCTGCTGTGGA	144	70.6
	VfMDS-R	GGTATGTTGATGCCGCCGAT
	VfHDS-F	CTGACAGGCGGGCACAGTTT	134	97.1
	VfHDS-R	GCCGATTCGCATAGCTCTTCC
	VfHDR-F	CCGAAGCAATCGGGAAGTTG	112	95
	VfHDR-R	CGCTCTTGAGTAGCGTCGCA
	VfGPS-F	TAGCAGTGCTGGCGGGAGAT	145	102.8
	VfGPS-R	TCGCGCGTCGTACTCATTTG
	VfPSY-F	TCCGGTGATGGGAATTGACC	129	93.5
	VfPSY-R	CCTCTTCCAGCATCTTCTCCGA
	VfPDS-F	CCACGTTCCAAGCTGCTCCA	113	99.7
	VfPDS-R	AGGCTTGTGACCTGCATCGG
	VfZDS-F	CGCTTGTTGTTCGCTCCGAT	101	99.3
	VfZDS-R	CGGCCCTCGATAATGCTGAG
	VfCrtISO-F	TTCCTGGTGGAAGTTCTGGGTTT	134	96.8
	VfCrtISO-R	TTTGCATCCAACGGCTGCT
	VfLCYB-F	CCTACTTTCCTTTATGCAATGCCGTT	123	97.2
	VfLCYB-R	TTTCAACCGGGCCACCATAC
	VfLCYE-F	AGGTGCGTCGAGTCAGGTGTC	144	96.4
	VfLCYE-R	TGAAGCTGCTCCAGATGCCA
	VfCHXB-F	GCTTTGTCGTCGGAGATGGC	105	101
	VfCHXB-R	TCTCCGCCACACGAGCTACC
	VfCHXE-F	GCAAGACGAAGAGCGGTGGT	134	99.2
	VfCHXE-R	TTAACAGCGGAGCCATTGACG
	VfZEP-F	CGACATTGGGATGCCGCTA	148	96.2
	VfZEP-R	AGCACGCTCAAGAGCATCGTC
	VfNCED-F	CGTGGCTGGCCATCATTTCT	131	98.1
	VfNCED-R	GTCGGCCAATTGCACACTCC
	VfCCD-F	TCCGGTAACTTTGCTCCCGTT	110	94.5
	VfCCD-R	CTACAGCGTTTGCAGATGTAATTGGA
	VfPAL-F	GACGGCCGAGGCAGTTGATA	142	128.2
	VfPAL-R	GACGCGTTTGGCAACTAGGC
	VfC4H-F	ATTCTCGGACCAGGCGTTCA	142	100.3
	VfC4H-R	CGAGTTTGGCGTCGTGGAG
	Vf4CL-F	CGGCGGCAATTCTGTACTCC	137	98.5
	Vf4CL-R	GGACGGAGGCTCTTGGTCCT
	VfC3H-F	TCCGATGGTACGCCGACTTG	135	96.7
	VfC3H-R	CCGCCAATTGCTGGTCATTT
	VfHQT-F	ACCTGGACCCGGACCAACCA	100	99.3
	VfHQT-R	GACCGGCCGTCTGTGGCTAT
	VfCOMT-F	ATCCCGGTGTGGAGCATGTG	100	101.2
	VfCOMT-R	TGTTCGTCGCTCCAATCGTG
	VfCHS-F	TGGAGCGGGCGCTCTTATTA	130	99.8
	VfCHS-R	TTCGCGAAGATGCCCGTTTA
	VfCHI-F	CGCATTCGCCTAGCGGTTCA	105	97.1
	VfCHI-R	CAGCATTCCCATCTTCAGGCA
	VfF3H-F	CAATCTGCACGAGCTTGGGTTT	122	101.7
	VfF3H-R	CATTGCCAATTCTGGCTGAGG
	VfF3'H-F	TGGGCAATAGCGGAACTTGTG	109	94
	VfF3'H-R	GGCTCAGATCTGCGTCGGTT
	VfF3'5'H-F	GGCTTTGGCTCGGCTATTCC	126	99.3
	VfF3'5'H-R	GCCACAGCAATCAACGGCTT
	VfFNS-F	CCGTCTTGTTCATCAACATCTGGTCC	102	93.6
	VfFNS-R	TTCAGGCTTGAATTCCATTGGG
	VfFNS2-F	CGGTCACCTCCACCTTCTCG	133	100.5
	VfFNS2-R	TTTCGCTAGCTCGGGAGTCG
	VfFLS-F	TTCCCAATGCCCTCGTCATC	145	107.9
	VfFLS-R	AGATCCTTTGGCGGCTCCAT
	VfGT-F	ATTCCACCGAGGGTTTGCCT	131	93.7
	VfGT-R	AAGGCCGAGCTCTCTCGCCA
	VfRT-F	GGAACAAGCGGAGATTCTCAAGG	143	94.7
	VfRT-R	TGATACCCAATTCTTCAGCTAATTCCG

## Sheet: Sheet2
	Primer	Sequence (5' to 3')	Amplication (bp)	Primer Efficiency (%)
	VfAACT-F	ATCGGGCATGAAAGCAACCA	129	97.9
	VfAACT-R	GATCCCTTCCTTGCTTCCGCTA
	VfHMGS-F	TGGTGGAACTGCAGCATTGTTC	131	98.8
	VfHMGS-R	CCGCACTGTCTGTGCACACGA
	VfHMGR-F	TCAGATGCCCTGCCTCTTCC	102	100.2
	VfHMGR-R	GATCTTCTCGCGCCACCTTG
	VfMK-F	CGGCGGCTGCGTATTGACT	133	107.1
	VfMK-R	GCAAATCTCGAGCCCATTGC
	VfPMK-F	GAGCCGGAATCACAGACGGA	146	93.3
	VfPMK-R	CTCCACGTCTTTGCGAGGCT
	VfMVD-F	AATGGAATCGCGCTGAAGGA	105	98
	VfMVD-R	CACAGCATTCGGCCCAGCAT
	VfIDI-F	AGCAGATGCAGGCGAAGAGG	111	93.3
	VfIDI-R	GCCTCGCTTAAGTTCCCGTTCT
	VfFPS-F	TGATGACGACGGCAAGGAGA	131	94.9
	VfFPS-R	CACCAACCAAGTGAGCATGCAAGA
	VfDXS-F	GCCCAATACCACCTGTCGGA	121	95.8
	VfDXS-R	TGCATCGGTCCACCAATCTG
	VfDXR-F	AGAACTCCGGTCATTGTGCCA	120	100.1
	VfDXR-R	CCGCCTCGATCTTTGCAAGTTA
	VfMCT-F	TCAGTTGCTCTGCAAATGGGAGT	104	102.2
	VfMCT-R	TCCCATTCTTGTGCCCTTTCC
	VfCMK-F	GCACCATTGTTGGGATCGGT	113	82.6
	VfCMK-R	CTCGTTCTCGGCTCGTGTGA
	VfMDS-F	TGCAGCTACTGCTGCTGTGGA	144	70.6
	VfMDS-R	GGTATGTTGATGCCGCCGAT
	VfHDS-F	CTGACAGGCGGGCACAGTTT	134	97.1
	VfHDS-R	GCCGATTCGCATAGCTCTTCC
	VfHDR-F	CCGAAGCAATCGGGAAGTTG	112	95
	VfHDR-R	CGCTCTTGAGTAGCGTCGCA
	VfGPS-F	TAGCAGTGCTGGCGGGAGAT	145	102.8
	VfGPS-R	TCGCGCGTCGTACTCATTTG
